# Supplementary material for: Research on the development of an automated system for psychology questionnaire generation based on large language models
Source: PLoS One. 2026 Apr 24;21(4):e0345117. doi: 10.1371/journal.pone.0345117 (PMC13108753; doi:10.1371/journal.pone.0345117)
Supplement: S1 Data — (XLSX) [file pone.0345117.s001.xlsx]

## Sheet: 所有样本
model	Dimension\Sample Number	1	2	3	4	5	6	7	8	9	10	11	12	13	14	15	16	17	18	19	20	21	22	23	24	25	26	27	28	29	30
Baseline	BLEU-1	0.5	0.43	0.4	0.44	0.44	0.46	0.42	0.42	0.45	0.43	0.4	0.47	0.42	0.43	0.41	0.42	0.4	0.47	0.46	0.42	0.45	0.42	0.49	0.49	0.44	0.48	0.44	0.48	0.39	0.46
	BLEU-2	0.31	0.32	0.25	0.3	0.31	0.29	0.26	0.29	0.32	0.28	0.37	0.22	0.29	0.32	0.2	0.33	0.27	0.28	0.31	0.38	0.36	0.3	0.34	0.34	0.28	0.29	0.25	0.29	0.36	0.28
	BLEU-3	0.26	0.17	0.21	0.23	0.23	0.22	0.22	0.21	0.21	0.17	0.2	0.17	0.24	0.2	0.25	0.25	0.17	0.19	0.27	0.23	0.24	0.23	0.26	0.18	0.19	0.24	0.24	0.23	0.28	0.21
	BLEU-4	0.18	0.14	0.19	0.21	0.19	0.18	0.2	0.16	0.17	0.17	0.17	0.19	0.17	0.15	0.19	0.2	0.15	0.19	0.19	0.18	0.15	0.19	0.19	0.17	0.19	0.21	0.22	0.16	0.15	0.19
	ROUGE-L	0.54	0.57	0.52	0.54	0.52	0.54	0.53	0.54	0.52	0.56	0.57	0.54	0.54	0.57	0.57	0.55	0.54	0.52	0.56	0.56	0.54	0.57	0.55	0.51	0.54	0.51	0.51	0.54	0.51	0.52
	CIDEr	0.38	0.37	0.35	0.44	0.4	0.37	0.39	0.37	0.39	0.35	0.37	0.39	0.43	0.42	0.42	0.44	0.33	0.44	0.37	0.4	0.41	0.37	0.41	0.4	0.39	0.44	0.38	0.38	0.37	0.34
Qwen-2.5 Fine-Tuned	BLEU-1	0.5	0.52	0.47	0.49	0.47	0.49	0.51	0.5	0.49	0.46	0.49	0.48	0.43	0.48	0.48	0.48	0.5	0.49	0.46	0.47	0.46	0.49	0.46	0.46	0.44	0.48	0.5	0.49	0.49	0.45
	BLEU-2	0.39	0.36	0.35	0.31	0.37	0.31	0.32	0.3	0.33	0.38	0.32	0.29	0.34	0.34	0.31	0.34	0.35	0.34	0.31	0.35	0.35	0.34	0.38	0.34	0.43	0.32	0.34	0.36	0.3	0.32
	BLEU-3	0.3	0.26	0.28	0.29	0.28	0.26	0.27	0.29	0.29	0.22	0.28	0.24	0.26	0.29	0.27	0.29	0.26	0.3	0.27	0.28	0.26	0.26	0.29	0.28	0.28	0.28	0.26	0.25	0.22	0.24
	BLEU-4	0.22	0.25	0.21	0.23	0.25	0.24	0.23	0.23	0.17	0.24	0.2	0.19	0.21	0.24	0.25	0.22	0.24	0.24	0.21	0.21	0.21	0.23	0.23	0.24	0.22	0.2	0.21	0.2	0.19	0.19
	ROUGE-L	0.59	0.61	0.56	0.56	0.59	0.59	0.59	0.57	0.57	0.6	0.6	0.56	0.58	0.57	0.52	0.57	0.58	0.56	0.57	0.6	0.6	0.57	0.61	0.61	0.57	0.57	0.57	0.61	0.59	0.57
	CIDEr	0.46	0.46	0.44	0.46	0.46	0.5	0.47	0.48	0.47	0.42	0.49	0.45	0.41	0.5	0.47	0.54	0.46	0.43	0.44	0.45	0.45	0.46	0.45	0.4	0.43	0.5	0.46	0.42	0.48	0.49
GLM-4 Fine-Tuned	BLEU-1	0.48	0.47	0.44	0.48	0.48	0.48	0.45	0.51	0.48	0.46	0.44	0.45	0.49	0.45	0.45	0.47	0.48	0.44	0.49	0.48	0.48	0.47	0.48	0.46	0.51	0.49	0.48	0.43	0.47	0.46
	BLEU-2	0.29	0.37	0.3	0.34	0.29	0.34	0.33	0.34	0.35	0.33	0.35	0.34	0.36	0.32	0.24	0.35	0.33	0.29	0.33	0.29	0.34	0.4	0.37	0.36	0.32	0.3	0.32	0.31	0.35	0.34
	BLEU-3	0.27	0.25	0.23	0.25	0.25	0.25	0.27	0.27	0.29	0.28	0.22	0.3	0.26	0.25	0.27	0.27	0.26	0.26	0.25	0.27	0.27	0.26	0.21	0.27	0.26	0.25	0.22	0.29	0.29	0.27
	BLEU-4	0.22	0.2	0.21	0.21	0.22	0.22	0.21	0.21	0.23	0.22	0.23	0.22	0.22	0.26	0.2	0.22	0.18	0.23	0.2	0.18	0.23	0.23	0.21	0.2	0.22	0.17	0.2	0.18	0.21	0.17
	ROUGE-L	0.56	0.58	0.58	0.53	0.55	0.56	0.56	0.55	0.56	0.51	0.53	0.55	0.58	0.57	0.59	0.56	0.59	0.57	0.58	0.52	0.55	0.58	0.57	0.56	0.58	0.55	0.56	0.53	0.56	0.57
	CIDEr	0.37	0.48	0.42	0.45	0.5	0.49	0.46	0.48	0.43	0.41	0.45	0.47	0.43	0.45	0.49	0.5	0.42	0.44	0.5	0.47	0.5	0.48	0.47	0.48	0.46	0.43	0.47	0.45	0.48	0.46
