# Supplementary material for: Research on the development of an automated system for psychology questionnaire generation based on large language models
Source: PLoS One. 2026 Apr 24;21(4):e0345117. doi: 10.1371/journal.pone.0345117 (PMC13108753; doi:10.1371/journal.pone.0345117)
Supplement: S3 Data — (XLSX) [file pone.0345117.s003.xlsx]

## Sheet: 所有样本
评估	维度\样本序号	1	2	3	4	5	6	7	8	9	10
LLM-as-Judge	Content Relevance	3.97	4.73	4.25	4.6	4.88	4.44	4.44	4.71	3.96	4.21
	Language Fluency	4.26	4.42	4.52	4.01	3.83	4.51	4.67	4.23	3.84	4.21
	Diversity and Coverage	3.63	4.13	4.07	4.24	3.64	3.92	3.46	3.64	4.42	4.36
	Bias and Neutrality	4.08	4.08	3.78	4.64	4.56	4.31	4.15	4.52	4.15	3.83
	Readability and Comprehension Difficulty	4.3	4.91	4.59	4.4	4.48	5.02	4.55	4.28	4.73	5.04
	Avoiding Ambiguity	4.01	3.68	4.46	4.17	3.94	4.46	3.59	3.42	4.01	3.64
	Avoiding Suggestive Guidance	3.6	3.88	4.4	4.13	3.77	3.77	3.9	4.5	4.23	4.32
