# Supplementary material for: Research on the development of an automated system for psychology questionnaire generation based on large language models
Source: PLoS One. 2026 Apr 24;21(4):e0345117. doi: 10.1371/journal.pone.0345117 (PMC13108753; doi:10.1371/journal.pone.0345117)
Supplement: S4 Data — (ZIP) [file pone.0345117.s004.zip]

Archive with 13 entries (12 files):
- S5_Code (Model & Training Configuration)/
- S5_Code (Model & Training Configuration)/bench_qwen.docx
- S5_Code (Model & Training Configuration)/bench_qwen1.docx
- S5_Code (Model & Training Configuration)/eval_bleu_rouge.docx
- S5_Code (Model & Training Configuration)/inference.docx
- S5_Code (Model & Training Configuration)/llama_pro.docx
- S5_Code (Model & Training Configuration)/loftq_init.docx
- S5_Code (Model & Training Configuration)/megatron_merge.docx
- S5_Code (Model & Training Configuration)/pissa_init.docx
- S5_Code (Model & Training Configuration)/psychological-questionnaire-label.en_only.docx
- S5_Code (Model & Training Configuration)/qwen_omni_merge.docx
- S5_Code (Model & Training Configuration)/train.docx
- S5_Code (Model & Training Configuration)/vllm_infer.docx
