# Supplementary material for: Research on the development of an automated system for psychology questionnaire generation based on large language models
Source: PLoS One. 2026 Apr 24;21(4):e0345117. doi: 10.1371/journal.pone.0345117 (PMC13108753; doi:10.1371/journal.pone.0345117)
Supplement: S5 Data — (ZIP) [file pone.0345117.s005.zip]

Archive with 6 entries (5 files):
- S6_ Code (state utils)/
- S6_ Code (state utils)/cal_flops.docx
- S6_ Code (state utils)/cal_lr.docx
- S6_ Code (state utils)/cal_mfu.docx
- S6_ Code (state utils)/cal_ppl.docx
- S6_ Code (state utils)/length_cdf.docx
